# Supplementary material for: 3-O-trans-p-coumaroyl esterification enhances the anti-inflammatory effects of tormentic acid by targeting NF-κB signaling
Source: Redox Biol. 2025 Jun 14;85:103731. doi: 10.1016/j.redox.2025.103731 (PMC12213276; doi:10.1016/j.redox.2025.103731)
Supplement: Multimedia component 1 [file mmc1.xlsx]

## Sheet: Supplementary Table 1
Supplementary Table 1. Cytotoxicity of TA, trans-TACE, trans/cis-TACE and cis-TACE in relevant cell lines, expressed as % viable cells compared to the untreated control.
Cytotoxicity data
	RAW264.7 cell line
			Cell viability (% of control)
			Control	TA 10 µM	trans-TACE 10 µM
		Experiment 1	99.3612	102.979	99.4391
			101.893	101.673	101.091
			98.746	98.5698	98.3088
		Experiment 2	99.2608	97.8546	100.686
			100.925	97.7625	98.409
			99.8145	98.2363	96.4636
		Experiment 3	100.046	94.433	93.052
			100.702	90.7296	96.5168
			99.2524	92.5526	94.7012
		Average	100	97.199	97.6298
		SD	0.945927	3.77453	2.5341
	Caco-2 cell line
			Cell viability (% of control)					Cell viability (% of control)
			Control	TA 10 µM	trans-TACE 10 µM			Control	trans/cis-TACE 10 µM	cis-TACE 10 µM
		Experiment 1	98.1745	94.8823	93.6438		Experiment 1	97.7115	91.7743	93.4633
			109.619	101.404	97.8508			104.67	96.7821	95.3814
			92.2062	97.5895	93.2704			97.552	99.526	96.0936
		Experiment 2	103.212	95.8006	101.392			100.067	101.04	99.9618
			104.912	92.3249	111.807		Experiment 2	96.2465	89.1394	89.0433
			91.8765	92.538	104.512			99.974	90.5889	93.3865
		Experiment 3	94.6426	85.8595	99.7651			105.447	95.2802	91.9007
			106.481	94.5756	102.377			98.3323	87.7237	94.971
			98.8769	97.0189	93.1137		Experiment 3	100.213	94.1653	96.3223
		Average	100	94.666	99.748			99.2772	95.1785	104.722
		SD	6.04613	4.06059	5.8173			100.157	93.9664	92.4484
								100.353	95.5739	95.3868
							Average	100	94.2282	95.2568
							SD	2.5868	3.78989	3.85305
	THP-1 cell line
			Cell viability (% of control)
			Control	TA 10 µM	trans-TACE 10 µM
		Experiment 1	93.9512	81.8206	105.85
			101.96	102.162	110.193
			104.089	94.4642	93.6059
		Experiment 2	92.1291	101.81	106.215
			99.4731	99.3022	108.656
			108.398	97.6339	105.92
		Experiment 3	102.165	104.402	99.8959
			98.6303	101.56	99.6587
			99.2049	98.3567	107.735
		Average	100	97.9458	104.192
		SD	4.67968	6.3395	5.04868
	HEK-Blue null2 cell line
			Cell viability (% of control)					Cell viability (% of control)
			Control	TA 5 µM	trans-TACE 5 µM			Control	trans/cis-TACE 5 µM	cis-TACE 5 µM
		Experiment 1	98.9854	105.927	105.198		Experiment 1	120.979	115.875	123.245
			97.2944	102.919	110.377			92.8362	95.3398	100.01
			103.72	108.633	114.543			86.1846	102.271	99.4701
		Experiment 2	105.859	124.766	129.791		Experiment 2	97.9288	95.3176	100.67
			105.011	115.928	120.266			101.871	88.6294	99.379
			89.1303	96.8588	111.024			100.201	99.447	109.847
		Experiment 3	99.7908	109.086	109.454		Experiment 3	98.5461	107.777	110.907
			102.345	108.372	105.472			97.9016	105.502	106.818
			97.8647	96.0684	90.4199			103.552	122.107	122.984
		Average	100	107.618	110.727		Average	100	103.585	108.148
		SD	4.82902	8.43907	10.2274		SD	8.87741	9.96777	9.03462
	HEK-Blue hTLR4 cell line
			Cell viability (% of control)					Cell viability (% of control)
			Control	TA 5 µM	trans-TACE 5 µM			Control	trans/cis-TACE 5 µM	cis-TACE 5 µM
		Experiment 1	101.074	89.8349	91.6575		Experiment 1	107.749	119.279	111.925
			94.2065	89.2142	90.4292			93.2955	91.7319	81.1962
			104.719	97.1913	92.4235			98.9557	90.1213	92.5688
		Experiment 2	108.46	100.484	93.7389		Experiment 2	95.678	96.3684	98.8119
			99.4465	100.988	91.0407			101.733	104.507	104.277
			92.0933	95.5772	92.7753			102.589	99.1506	92.4388
		Experiment 3	96.2216	97.1276	94.9996		Experiment 3	99.4763	106.923	88.1936
			102.648	112.729	94.652			101.532	105.124	105.641
			101.131	92.1027	93.0297			98.9916	110.257	98.7958
		Average	100	97.25	92.7496		Average	100	102.607	97.0942
		SD	4.8757	6.77339	1.46603		SD	3.91735	8.75649	8.97251

## Sheet: Supplementary Table 2
Supplementary Table 2. Concentrations of nitrite in the supernatant of RAW264.7 cells following a 24-h treatment with 10 µM TA or trans-TACE.
	RAW264.7 cell line
			Concentration of nitrite (µM)
			Control	TA 10 µM	trans-TACE 10 µM
		Experiment 1	-0.340314	0.13089	-0.706806
			-0.183246	-0.026178	-0.65445
			-0.340314	0.183246	0.811518
		Experiment 2	-1.22222	-0.728395	-1.28395
			-0.666667	-0.728395	0.197531
			-1.09877	-1.03704	-1.22222
		Average	-0.641921	-0.367645	-0.476397
		SD	0.395471	0.479059	0.753447

## Sheet: Supplementary Table 3
Supplementary Table 3. Spot intensity values of indicated target molecules in control cells (Ctrl), LPS treated cells without or with 10 µM TA or trans-TACE, determined by cytokine array measurements.
Entrez Gene ID	Target molecule	Treatment	Signal n1 above BG	Signal n2 above BG	Signal n3 abve BG	Signal n4 above BG
9370	Adiponectin	Ctrl	NA	8.74	NA	8.58
9370	Adiponectin	LPS	NA	6.07	NA	7.04
9370	Adiponectin	LPS+TA	NA	9.9	NA	10.83
9370	Adiponectin	LPS+trans-TACE	NA	13.3	NA	13.61
283	Angiogenin	Ctrl	25.82	13.76	26.14	13.45
283	Angiogenin	LPS	43.14	32.69	44.06	33.1
283	Angiogenin	LPS+TA	28.43	18.9	27.4	18.54
283	Angiogenin	LPS+trans-TACE	34.1	24.18	32.9	23.98
335	Apolipoprotein A-I	Ctrl	62.42	54.01	57.16	49.67
335	Apolipoprotein A-I	LPS	44.49	45.01	44.49	45.01
335	Apolipoprotein A-I	LPS+TA	37.13	35.01	37.5	34.21
335	Apolipoprotein A-I	LPS+trans-TACE	40.2	44.83	41.27	44.08
929	CD14	Ctrl	78.35	77.7	79.13	75.02
929	CD14	LPS	50.1	48.21	50.37	47.8
929	CD14	LPS+TA	49.43	52.63	49.35	52.3
929	CD14	LPS+trans-TACE	72.27	72.61	72.2	72.4
943	CD30	Ctrl	13.01	NA	13.12	NA
943	CD30	LPS	22.86	NA	22.86	NA
943	CD30	LPS+TA	21.44	NA	20.79	NA
943	CD30	LPS+trans-TACE	23.3	NA	25.45	NA
5175	CD31	Ctrl	132.12	144.71	131.36	144.95
5175	CD31	LPS	346.47	341.08	348.03	341.58
5175	CD31	LPS+TA	322.6	342.79	326.97	337.06
5175	CD31	LPS+trans-TACE	346.15	385.43	349.23	381.05
959	CD40 ligand	Ctrl	25.03	11.59	18.98	14.48
959	CD40 ligand	LPS	27.65	26.69	28.92	30.44
959	CD40 ligand	LPS+TA	27.83	28.15	25.7	32.21
959	CD40 ligand	LPS+trans-TACE	24.84	22.69	24.05	24.11
1116	Chitinase 3-like 1	Ctrl	771.56	704.43	762.2	704.42
1116	Chitinase 3-like 1	LPS	768.36	742.75	768.36	742.75
1116	Chitinase 3-like 1	LPS+TA	738.21	706.77	741.17	692.64
1116	Chitinase 3-like 1	LPS+trans-TACE	806.27	784.35	812.78	774
1675	Complement Factor D	Ctrl	NA	80.14	NA	81.18
1675	Complement Factor D	LPS	NA	82.79	NA	83.9
1675	Complement Factor D	LPS+TA	NA	61.71	NA	60.42
1675	Complement Factor D	LPS+trans-TACE	NA	57.33	NA	56.04
1401	C-Reactive Protein	Ctrl	9.06	4.86	9.16	5.05
1401	C-Reactive Protein	LPS	13.36	8.72	13.36	9.25
1401	C-Reactive Protein	LPS+TA	20.55	16.25	20.14	15.5
1401	C-Reactive Protein	LPS+trans-TACE	17.02	15.88	17.02	15.88
1471	Cystatin C	Ctrl	28.49	30.24	28.16	30.45
1471	Cystatin C	LPS	22.8	20.21	23.36	21.2
1471	Cystatin C	LPS+TA	18.23	16.27	18.45	15.65
1471	Cystatin C	LPS+trans-TACE	25.43	15.46	23.24	14.75
1803	DPPIV	Ctrl	2.58	17.93	2.91	20.43
1803	DPPIV	LPS	14.36	3.43	4.3	16.12
1803	DPPIV	LPS+TA	1.34	12.53	1.34	12.53
1803	DPPIV	LPS+trans-TACE	11.01	23.62	11.18	22.76
1950	EGF	Ctrl	73.54	67.99	69.27	60.1
1950	EGF	LPS	46.05	44.97	46.86	44.17
1950	EGF	LPS+TA	42.24	48.49	39.02	44.81
1950	EGF	LPS+trans-TACE	55.88	61.94	56.29	61.77
682	Emmprin	Ctrl	115.54	121.26	116.32	121.74
682	Emmprin	LPS	331.93	347.06	331.93	347.06
682	Emmprin	LPS+TA	337.14	332.49	339.48	329.48
682	Emmprin	LPS+trans-TACE	380.83	390.85	386.04	391.18
6374	ENA-78	Ctrl	6.23	9.47	6.11	9.77
6374	ENA-78	LPS	290.29	291.11	292.25	291.47
6374	ENA-78	LPS+TA	269	269.26	268.19	260.51
6374	ENA-78	LPS+trans-TACE	150.8	157.26	151.54	157.04
2022	Endoglin	Ctrl	71.51	62.21	75.88	67.91
2022	Endoglin	LPS	94.85	82.5	94.85	82.5
2022	Endoglin	LPS+TA	77.32	68.27	78.31	66.2
2022	Endoglin	LPS+trans-TACE	81.31	78.53	83.28	77.15
356	Fas Ligand	Ctrl	22.31	9.35	25.71	9.79
356	Fas Ligand	LPS	24.28	9.76	25.22	9.93
356	Fas Ligand	LPS+TA	19.38	7.65	17.68	7.46
356	Fas Ligand	LPS+trans-TACE	22.47	10.98	20.56	10.84
2247	FGF basic	Ctrl	8.99	4.24	9.25	4.42
2247	FGF basic	LPS	17.16	11.54	18.04	13.93
2247	FGF basic	LPS+TA	13.04	10.92	12.45	9.94
2247	FGF basic	LPS+trans-TACE	13.07	10.84	13.07	10.84
9965	FGF-19	Ctrl	25.31	25.79	25	26.24
9965	FGF-19	LPS	41.99	40.83	43.34	44.08
9965	FGF-19	LPS+TA	24.42	25.77	25.74	26.11
9965	FGF-19	LPS+trans-TACE	38.55	35.54	36.6	31.88
1440	G-CSF	Ctrl	2.48	NA	3.93	NA
1440	G-CSF	LPS	58.07	NA	60.08	NA
1440	G-CSF	LPS+TA	52.41	NA	52.41	NA
1440	G-CSF	LPS+trans-TACE	117.45	NA	116.66	NA
9517	GDF-15	Ctrl	881.99	880.63	893.08	857.43
9517	GDF-15	LPS	623.21	614.51	626.69	603.55
9517	GDF-15	LPS+TA	620.48	602.79	620.03	599.12
9517	GDF-15	LPS+trans-TACE	705.26	700.7	708.8	696.83
1437	GM-CSF	Ctrl	27.02	13.23	25.84	12.95
1437	GM-CSF	LPS	307.07	284.46	307.07	284.46
1437	GM-CSF	LPS+TA	179.83	135.91	172.26	139.86
1437	GM-CSF	LPS+trans-TACE	514.86	493.32	513.12	484.69
2919	GROα	Ctrl	9.93	8.84	9.74	8.94
2919	GROα	LPS	238.45	232.38	239.42	230.36
2919	GROα	LPS+TA	211.34	207.72	212.15	200.66
2919	GROα	LPS+trans-TACE	196.94	200	200.39	197.29
3082	HGF	Ctrl	16.98	NA	14.6	NA
3082	HGF	LPS	54.1	NA	53.13	NA
3082	HGF	LPS+TA	33.26	44.35	34.06	44.77
3082	HGF	LPS+trans-TACE	37.57	51.52	37.57	51.52
3383	ICAM-1	Ctrl	87.58	76.76	93.45	91.49
3383	ICAM-1	LPS	102.16	83.12	116.31	111.57
3383	ICAM-1	LPS+TA	75.18	65.89	75.62	76.72
3383	ICAM-1	LPS+trans-TACE	90.56	82.35	90.56	98.68
3458	IFN-γ	Ctrl	9.09	2.77	9.58	2.25
3458	IFN-γ	LPS	13.52	8.26	14.41	8.61
3458	IFN-γ	LPS+TA	9.71	5.3	8.48	4.88
3458	IFN-γ	LPS+trans-TACE	16.68	10.22	17.61	10.57
3486	IGFBP-3	Ctrl	52.55	57	52.45	57.36
3486	IGFBP-3	LPS	354.92	356.47	357.11	359.51
3486	IGFBP-3	LPS+TA	490.82	464.99	491.8	461.59
3486	IGFBP-3	LPS+trans-TACE	362.26	367.09	360.55	368.29
3586	IL-10	Ctrl	20.69	5.07	17.54	4.87
3586	IL-10	LPS	39.37	23.6	41.43	23.95
3586	IL-10	LPS+TA	NA	23.5	NA	22.79
3586	IL-10	LPS+trans-TACE	NA	19.15	NA	19.17
3589	IL-11	Ctrl	10.01	10.39	10.43	11.1
3589	IL-11	LPS	29.23	25.04	29.19	25.32
3589	IL-11	LPS+TA	25.94	24.45	25.43	24.42
3589	IL-11	LPS+trans-TACE	19.97	18.62	19.86	18.36
3593	IL-12 p70	Ctrl	3.97	4.74	3.73	4.65
3593	IL-12 p70	LPS	31.81	31.53	26.42	26.06
3593	IL-12 p70	LPS+TA	38.87	37.84	39.33	36.77
3593	IL-12 p70	LPS+trans-TACE	23.63	23.8	21.64	21.82
3600	IL-15	Ctrl	0.3	5.33	-0.04	4.73
3600	IL-15	LPS	34.1	NA	33.38	NA
3600	IL-15	LPS+TA	29.19	NA	30.79	NA
3600	IL-15	LPS+trans-TACE	30.95	NA	32.96	NA
3603	IL-16	Ctrl	15.28	17.63	14.29	17.89
3603	IL-16	LPS	123.54	115.82	122.38	117.5
3603	IL-16	LPS+TA	118.95	116.57	94.3	100.37
3603	IL-16	LPS+trans-TACE	127.17	118.23	137.56	130.87
3605	IL-17A	Ctrl	35.36	32.57	34.31	31.06
3605	IL-17A	LPS	119.2	98.63	118.02	98.48
3605	IL-17A	LPS+TA	NA	64.34	NA	62.43
3605	IL-17A	LPS+trans-TACE	NA	51.79	NA	51.49
10068	IL-18 Bpa	Ctrl	32.75	32.65	31.55	31.24
10068	IL-18 Bpa	LPS	39.25	33.25	40.81	34.62
10068	IL-18 Bpa	LPS+TA	31.28	27.99	30.74	27.04
10068	IL-18 Bpa	LPS+trans-TACE	18.67	15.48	18.67	15.48
3557	IL-1ra	Ctrl	141.28	133	141.11	135.25
3557	IL-1ra	LPS	163.13	142.69	164.38	144.15
3557	IL-1ra	LPS+TA	172.02	151.88	172.76	153
3557	IL-1ra	LPS+trans-TACE	178.74	157.63	179.29	157.77
3552	IL-1α	Ctrl	17.61	13.12	17.68	13.13
3552	IL-1α	LPS	NA	28.06	NA	28.06
3552	IL-1α	LPS+TA	NA	37.15	NA	36.71
3552	IL-1α	LPS+trans-TACE	57.45	41.75	58.51	41.26
3553	IL-1β	Ctrl	3.5	19.27	3.16	16.27
3553	IL-1β	LPS	274.21	291.13	272.04	291.63
3553	IL-1β	LPS+TA	297.23	295.78	292.67	294.27
3553	IL-1β	LPS+trans-TACE	296.14	307.07	294.24	306.12
3558	IL-2	Ctrl	15.04	14.76	14.92	14.17
3558	IL-2	LPS	47.56	43.46	47.22	43.25
3558	IL-2	LPS+TA	27.48	15.35	26.56	14.6
3558	IL-2	LPS+trans-TACE	29.12	23.17	29.45	23.27
51561	IL-23	Ctrl	9.23	NA	8.43	NA
51561	IL-23	LPS	71.8	NA	65.69	NA
51561	IL-23	LPS+TA	52.84	NA	49.77	NA
51561	IL-23	LPS+trans-TACE	46.83	61.33	43.2	57.82
11009	IL-24	Ctrl	147.03	168.7	154.63	182.53
11009	IL-24	LPS	176.31	157.83	176.31	157.83
11009	IL-24	LPS+TA	107.26	100.05	113.98	101.94
11009	IL-24	LPS+trans-TACE	95.73	97.08	99.83	97.08
246778	IL-27	Ctrl	17.37	6.02	15.13	5.47
246778	IL-27	LPS	62.21	48.79	65.95	53.86
246778	IL-27	LPS+TA	40.91	37.07	38.54	32.58
246778	IL-27	LPS+trans-TACE	35.95	30.92	38.17	33.54
9235	IL-32	Ctrl	6.67	5.07	6.67	5.24
9235	IL-32	LPS	14.41	18.87	15.32	20.28
9235	IL-32	LPS+TA	22.17	27.47	20.72	25.03
9235	IL-32	LPS+trans-TACE	19.22	23.22	19.01	23.31
90865	IL-33	Ctrl	1.3	-0.57	1.34	-0.52
90865	IL-33	LPS	13.7	13.26	15.49	11.99
90865	IL-33	LPS+TA	19.49	20.24	19.61	17.2
90865	IL-33	LPS+trans-TACE	14.07	13.79	15.3	14.65
146433	IL-34	Ctrl	2.54	14.64	2.21	13.88
146433	IL-34	LPS	35.48	NA	35.48	NA
146433	IL-34	LPS+TA	35.32	NA	29.84	NA
146433	IL-34	LPS+trans-TACE	38.43	NA	33.15	NA
3565	IL-4	Ctrl	1.6	1.74	1.54	1.8
3565	IL-4	LPS	17.37	21.32	16.04	19.17
3565	IL-4	LPS+TA	15.22	16.92	17.97	18.53
3565	IL-4	LPS+trans-TACE	14.57	15.07	15.41	14.12
3569	IL-6	Ctrl	21.75	NA	22.65	NA
3569	IL-6	LPS	683.89	744.02	687.97	748.1
3569	IL-6	LPS+TA	592.75	652.67	594.87	656.51
3569	IL-6	LPS+trans-TACE	581.95	623.36	581.95	623.36
3576	IL-8	Ctrl	1269.06	1218.54	1258.83	1257.95
3576	IL-8	LPS	1200.12	1132.57	1214.5	1148.1
3576	IL-8	LPS+TA	1093.65	1046.44	1092.8	1030.26
3576	IL-8	LPS+trans-TACE	1052.75	1003.31	1052.75	1003.31
3627	IP-10	Ctrl	47.15	47.03	46.58	47.8
3627	IP-10	LPS	1635.33	1617.88	1635.33	1617.88
3627	IP-10	LPS+TA	1789.37	1739.92	1771.16	1730.85
3627	IP-10	LPS+trans-TACE	1888.16	1755.49	1903.2	1758.95
6373	I-TAC	Ctrl	11.68	23.47	11.79	20.39
6373	I-TAC	LPS	77.77	69.53	80.84	67.12
6373	I-TAC	LPS+TA	NA	50.65	NA	49.67
6373	I-TAC	LPS+trans-TACE	47.39	36.16	47.14	35.04
354	Kallikrein 3	Ctrl	66.52	68.4	56.05	57.34
354	Kallikrein 3	LPS	97.37	89.92	104.72	99.96
354	Kallikrein 3	LPS+TA	74.39	79.35	76.32	76.37
354	Kallikrein 3	LPS+trans-TACE	71.37	81.54	71.37	81.54
3976	LIF	Ctrl	9.82	11.08	9.79	11.25
3976	LIF	LPS	53.63	56.97	56.17	55.59
3976	LIF	LPS+TA	48.88	54.35	43.99	42.83
3976	LIF	LPS+trans-TACE	44.96	50.79	44.2	42.91
3934	Lipocalin-2	Ctrl	13.13	22.44	12.62	20.56
3934	Lipocalin-2	LPS	21.07	NA	21.22	NA
3934	Lipocalin-2	LPS+TA	14.83	NA	15.39	NA
3934	Lipocalin-2	LPS+trans-TACE	12.34	NA	12.46	NA
6347	MCP-1	Ctrl	100.88	112.81	99.99	116.14
6347	MCP-1	LPS	513.78	506.17	513.78	506.17
6347	MCP-1	LPS+TA	483.83	500.53	484.24	497.75
6347	MCP-1	LPS+trans-TACE	384.46	402.56	385.95	402.56
6354	MCP-3	Ctrl	9.62	4.17	8.72	3.79
6354	MCP-3	LPS	588.41	566.16	591.45	574.77
6354	MCP-3	LPS+TA	478.46	505.43	477.61	494.51
6354	MCP-3	LPS+trans-TACE	375.08	381.79	375.99	380.79
4282	MIF	Ctrl	87.17	92.67	86.81	93.07
4282	MIF	LPS	197.46	218.15	197.56	219.68
4282	MIF	LPS+TA	330.21	346.04	329.85	344.01
4282	MIF	LPS+trans-TACE	274.35	274.65	272.78	275.72
4283	MIG	Ctrl	7.99	3.12	8.42	3.34
4283	MIG	LPS	170.73	167.7	173.16	167.52
4283	MIG	LPS+TA	222.66	222.25	221.87	217.61
4283	MIG	LPS+trans-TACE	120.84	125.92	122.46	125.69
6348/6351	MIP-1α/MIP-1β	Ctrl	27.33	NA	26.71	NA
6348/6352	MIP-1α/MIP-1β	LPS	402.9	480.23	406.23	480.72
6348/6353	MIP-1α/MIP-1β	LPS+TA	484.87	547.49	484.87	547.49
6348/6354	MIP-1α/MIP-1β	LPS+trans-TACE	452.71	491.4	457.36	495.47
6364	MIP-3α	Ctrl	640.14	652.75	632.84	654.76
6364	MIP-3α	LPS	772.95	750.25	764.26	740.72
6364	MIP-3α	LPS+TA	830.37	798.62	830.37	798.62
6364	MIP-3α	LPS+trans-TACE	782.73	703.62	775.42	686.95
6363	MIP-3β	Ctrl	18.73	NA	18.54	NA
6363	MIP-3β	LPS	50.81	NA	54.11	NA
6363	MIP-3β	LPS+TA	43.81	NA	43.44	NA
6363	MIP-3β	LPS+trans-TACE	33.05	NA	33.84	NA
4318	MMP-9	Ctrl	1138.35	1156.29	1118.88	1146.71
4318	MMP-9	LPS	1367.07	1397.51	1370.68	1417.17
4318	MMP-9	LPS+TA	1256.46	1312.15	1265.86	1291.13
4318	MMP-9	LPS+trans-TACE	1095.92	1157.14	1095.92	1157.14
4353	Myeloperoxidase	Ctrl	11.99	NA	9.5	NA
4353	Myeloperoxidase	LPS	14.38	NA	12.16	NA
4353	Myeloperoxidase	LPS+TA	11.32	NA	10.83	NA
4353	Myeloperoxidase	LPS+trans-TACE	9.6	NA	6.95	NA
6696	Osteopontin	Ctrl	575.27	578.7	571.58	582.99
6696	Osteopontin	LPS	884.41	914.1	886.24	902.83
6696	Osteopontin	LPS+TA	869.48	821.83	859.21	809.29
6696	Osteopontin	LPS+trans-TACE	639.08	709.21	638.55	701.82
5154	PDGF-AA	Ctrl	604.36	636.97	601.66	640.17
5154	PDGF-AA	LPS	365.37	410.08	365.37	410.08
5154	PDGF-AA	LPS+TA	371.61	415.13	365.82	405.68
5154	PDGF-AA	LPS+trans-TACE	224.1	237.01	223.64	234.92
5154/5155	PDGF-AB/BB	Ctrl	NA	6.18	NA	6.21
5154/5156	PDGF-AB/BB	LPS	NA	18.63	NA	17.71
5154/5157	PDGF-AB/BB	LPS+TA	NA	11.21	NA	10.8
5154/5158	PDGF-AB/BB	LPS+trans-TACE	16.92	7.98	15.53	7.87
5806	Pentraxin 3	Ctrl	25.27	31.68	26.65	32.57
5806	Pentraxin 3	LPS	137.45	137.57	136.74	138.73
5806	Pentraxin 3	LPS+TA	129.15	137.37	130.32	134.5
5806	Pentraxin 3	LPS+trans-TACE	94.85	104.21	94.9	103.51
177	RAGE	Ctrl	6.16	21.16	5.86	17.62
177	RAGE	LPS	13.78	NA	13.1	NA
177	RAGE	LPS+TA	25.62	NA	26.03	NA
177	RAGE	LPS+trans-TACE	6.88	NA	7.06	NA
6352	RANTES	Ctrl	195.42	204.89	196.25	212.52
6352	RANTES	LPS	1051.78	1065.49	1049.23	1077.51
6352	RANTES	LPS+TA	1326.33	1452.78	1321.73	1447.16
6352	RANTES	LPS+trans-TACE	1127.6	1170.75	1129.75	1172.84
5950	RBP-4	Ctrl	10.79	16.55	11.06	16.69
5950	RBP-4	LPS	109.35	110.9	116.23	118.05
5950	RBP-4	LPS+TA	107.64	104.07	102.7	98.71
5950	RBP-4	LPS+trans-TACE	88.72	94.25	88.77	94.67
6019	Relaxin-2	Ctrl	37	38.82	36.67	37.73
6019	Relaxin-2	LPS	NA	53	NA	53.25
6019	Relaxin-2	LPS+TA	NA	49.08	NA	47.33
6019	Relaxin-2	LPS+trans-TACE	NA	42.39	NA	44.78
56729	Resistin	Ctrl	43.61	53.17	42.63	52.9
56729	Resistin	LPS	49.15	63.44	50.04	63.24
56729	Resistin	LPS+TA	52.33	55.7	47.62	55.15
56729	Resistin	LPS+trans-TACE	46.21	45.82	45.54	45.04
6387	SDF-1α	Ctrl	49.02	46.08	49.02	46.08
6387	SDF-1α	LPS	94.54	79.22	94.54	76.02
6387	SDF-1α	LPS+TA	55.25	43.87	62.19	46.56
6387	SDF-1α	LPS+trans-TACE	43.84	35.22	47.75	37.62
5054	Serpin E1	Ctrl	137.45	142.24	128.04	136.62
5054	Serpin E1	LPS	183.82	201.24	173.18	194.1
5054	Serpin E1	LPS+TA	167.18	189.07	169.63	187.49
5054	Serpin E1	LPS+trans-TACE	143.01	146.05	147.2	146.3
6462	SHBG	Ctrl	76.54	58.84	76.98	59.71
6462	SHBG	LPS	103.11	85.86	102.29	84.15
6462	SHBG	LPS+TA	NA	57.24	NA	53.96
6462	SHBG	LPS+trans-TACE	58.53	47.76	56.97	45.41
9173	ST2	Ctrl	49.71	53.9	49.42	54.39
9173	ST2	LPS	37.31	39.06	37.31	39.06
9173	ST2	LPS+TA	29.49	29.98	32.7	31.83
9173	ST2	LPS+trans-TACE	16.16	18.92	15.97	19.22
6361	TARC	Ctrl	22.42	13.61	22.65	14.54
6361	TARC	LPS	27.68	22.63	28.81	24.47
6361	TARC	LPS+TA	21.31	16.68	20.51	16.11
6361	TARC	LPS+trans-TACE	18.72	20.2	19.74	21.87
7033	TFF3	Ctrl	35.81	33.99	43.1	40.82
7033	TFF3	LPS	40.16	38.63	42.72	40.97
7033	TFF3	LPS+TA	23.47	26.57	24.92	25.51
7033	TFF3	LPS+trans-TACE	29.11	27.78	29.42	27.36
7037	TfR	Ctrl	28.93	22.86	30.55	23.48
7037	TfR	LPS	36.13	27.52	37.43	28.75
7037	TfR	LPS+TA	29.93	22.79	29.1	21.92
7037	TfR	LPS+trans-TACE	23.65	17.2	23.65	17.2
7057	Thrombospondin-1	Ctrl	26.05	25.04	23.59	24.25
7057	Thrombospondin-1	LPS	98.32	116.04	96.78	115.32
7057	Thrombospondin-1	LPS+TA	88.12	104.42	96.68	112.45
7057	Thrombospondin-1	LPS+trans-TACE	59	62.24	65.49	67.77
84868	TIM-3	Ctrl	566.38	581.35	574	589.32
84868	TIM-3	LPS	508.83	479.22	508.99	486.74
84868	TIM-3	LPS+TA	405.09	451.34	408.31	444.3
84868	TIM-3	LPS+trans-TACE	472.83	488.03	472.83	488.03
7124	TNF-α	Ctrl	10.17	NA	9.99	NA
7124	TNF-α	LPS	1381.94	1404.7	1390.31	1415.94
7124	TNF-α	LPS+TA	1379.62	1444.59	1368.05	1432.8
7124	TNF-α	LPS+trans-TACE	1251.5	1249.84	1243.18	1250.63
5329	uPAR	Ctrl	402.72	408.23	401.23	404.39
5329	uPAR	LPS	544.38	468.04	536.99	465.12
5329	uPAR	LPS+TA	574.09	482.14	557.32	477.17
5329	uPAR	LPS+trans-TACE	501.6	445.91	500.79	442.88
7412	VCAM-1	Ctrl	NA	11.69	NA	11.48
7412	VCAM-1	LPS	NA	22.81	NA	22.97
7412	VCAM-1	LPS+TA	NA	27.95	NA	26.85
7412	VCAM-1	LPS+trans-TACE	NA	16.32	NA	16.32
7422	VEGF	Ctrl	176.87	177.42	175.44	176.88
7422	VEGF	LPS	191.43	194.75	192.87	195.3
7422	VEGF	LPS+TA	261.26	271.97	259.44	269.35
7422	VEGF	LPS+trans-TACE	155.42	159.22	155.2	158.11

## Sheet: Supplementary Table 4
Supplementary Table 4. P-values of fold changes in target molecule levels between control cells (Ctrl) and LPS treated cells without or with 10 µl TA or trans-TACE, based on cytokine array measurements.
	p-value	p-value	p-value	p-value	p-value	p-value	p-value	p-value	p-value	p-value	p-value	p-value	p-value	p-value	p-value	p-value	p-value	p-value	p-value	p-value	p-value	p-value	p-value	p-value	p-value	p-value	p-value	p-value	p-value	p-value	p-value	p-value	p-value	p-value	p-value	p-value	p-value	p-value	p-value	p-value	p-value	p-value	p-value	p-value	p-value	p-value	p-value	p-value	p-value
treatment comparisons	Apolipoprotein A-I	C-Reactive Protein	CD14	CD31	Complement Factor D	Cystatin C	EGF	Emmprin	ENA-78	FGF-19	G-CSF	GDF-15	GM-CSF	GROα	I-TAC	IGFBP-3	IL-11	IL-12 p70	IL-15	IL-16	IL-17A	IL-18 Bpa	IL-1α	IL-1β	IL-2	IL-23	IL-24	IL-27	IL-32	IL-33	IL-4	IL-6	IL-8	IP-10	Kallikrein 3	LIF	MCP-1	MCP-3	MIF	MIG	MIP-1α/MIP-1β	MIP-3α	MIP-3β	MMP-9	Osteopontin	PDGF-AA	Pentraxin 3	RANTES	RBP-4
LPS vs. Ctrl	0.103002	1	1.08264e-09	6.85132e-09	1	1	0.00149732	4.27582e-13	6.87278e-18	2.36602e-06	0.000200541	1.41362e-10	3.93829e-09	1.14677e-15	5.50526e-05	1.13956e-12	2.15043e-07	8.23307e-08	0.0013355	9.14496e-08	0.000198435	1	1	1.06857e-12	8.38607e-05	0.0396203	1	2.14225e-05	0.0114315	8.56821e-07	3.83609e-07	5.87128e-08	1	7.01698e-13	0.00031168	8.15889e-08	2.21919e-14	1.44031e-15	2.70918e-08	1.25209e-15	2.44353e-05	0.0427439	0.00442294	5.82429e-06	2.3141e-07	9.74911e-07	1.18775e-11	3.69348e-10	2.44762e-11
LPS + TA vs. LPS	0.64653	0.358742	1	1	0.00547046	1	1	1	2.46174e-05	2.24994e-06	0.880068	1	1.12191e-05	7.20678e-05	0.549471	6.26108e-08	1	0.00415282	1	1	0.0405074	0.224411	1	1	0.000968106	1	0.000771794	0.091371	1	0.0103401	1	0.695443	0.174022	0.429163	0.0524126	1	1	3.99575e-06	9.50842e-09	1.32017e-09	1	1	0.849552	0.0379226	1	1	1	2.77743e-05	0.75726
LPS + trans-TACE vs. LPS	1	1	1.16164e-08	1	0.00267596	1	0.163733	2.6473e-05	4.12486e-14	0.0301484	0.000172927	5.5678e-05	1.23437e-07	2.6643e-06	0.00954072	1	0.000797591	0.156081	1	1	0.00764942	1.85721e-05	1	1	0.0110362	1	0.000197965	0.0311083	1	1	1	0.15232	0.0119309	0.0111061	0.0491909	0.482149	5.77499e-08	3.77443e-10	2.13691e-05	4.74656e-09	1	1	0.0434866	3.18862e-06	1.3014e-05	7.82449e-05	2.48422e-06	1	0.00082964
[truncated: 11 more columns]

## Sheet: Supplementary Table 5
Supplementary Table 5. Active SEAP levels in TLR4-expressing HEK-Blue hTLR4 cells and non-TLR4-expressing HEK-Blue null2 cells following a 24-h treatment with 5 µM TA, 5 µM trans-TACE or 10 ng/ml LPS.
HEK-Blue null2 cells						HEK-Blue hTLR4 cells
	SEAP/NF-κB activity						SEAP/NF-κB activity
	OD620 values, background-corrected						OD620 values, background-corrected
	Control	TA 5 µM	trans-TACE 5 µM	LPS 10 ng/ml			Control	TA 5 µM	trans-TACE 5 µM
Experiment 1	0.005	0	0.011	0.004		Experiment 1	0.097	0.118	0.104
	0.006	0.003	0.014	0.009			0.111	0.104	0.11
	0.012	0.01	0.006	0.006			0.12	0.154	0.106
Experiment 2	0.019	0.008	0.001	0.011		Experiment 2	0.133	0.095	0.075
	0.011	0.011	0.004	0			0.107	0.123	0.096
	0.004	0.009	0.009	0.004			0.102	0.098	0.074
Experiment 3	0.003	0.016	0.012	0.005		Experiment 3	0.077	0.152	0.146
	0.007	0.011	0.01	0.014			0.109	0.117	0.122
	0.005	0.006	0.003	0.005			0.09	0.118	0.096
average	0.008	0.00822222	0.00777778	0.00644444		average	0.105111	0.119889	0.103222
SD	0.00483046	0.00446661	0.00421051	0.00397523		SD	0.0154448	0.019919	0.0210596
